# Supplementary material for: Eosin Y-Functionalized Upconverting Nanoparticles: Nanophotosensitizers and Deep Tissue Bioimaging Agents for Simultaneous Therapeutic and Diagnostic Applications
Source: Cancers (Basel). 2022 Dec 23;15(1):102. doi: 10.3390/cancers15010102 (PMC9817929; doi:10.3390/cancers15010102)
Supplement: Supplementary file 1 [file cancers-15-00102-s001.zip]

Archive with 1 entries (1 files):
- cancers-2035025-supplementary.pdf
